# Supplementary material for: On the importance of accurate elasto-plastic material properties in simulating plate osteosynthesis failure
Source: Front Bioeng Biotechnol. 2023 Dec 1;11:1268787. doi: 10.3389/fbioe.2023.1268787 (PMC10725216; doi:10.3389/fbioe.2023.1268787)
Supplement: Supplementary file 1 [file Table1.XLSX]

## Sheet: MaterialCurve_StainlessSteel
Strain [mm/mm]	Stress [MPa]
0	0.0886145
0.00119187	197.052
0.00238375	415.049
0.00357562	591.779
0.00476749	731.966
0.00595936	823.005
0.00715124	878.895
0.00834311	914.653
0.00953498	937.74
0.0107269	953.808
0.0119187	964.613
0.0131106	973.225
0.0143025	979.014
0.0154943	983.221
0.0166862	986.773
0.0178781	988.017
0.01907	990.18
0.0202618	991.104
0.0214537	991.52
0.0226456	991.102
0.0238375	991.626
0.0250293	991.478
0.0262212	991.026
0.0274131	990.382
0.0286049	989.721
0.0297968	988.645
0.0309887	987.708
0.0321806	987.317
0.0333724	986.68
0.0345643	986.027
0.0357562	985.056
0.0369481	984.259
0.0381399	983.466
0.0393318	982.295
0.0405237	981.546
0.0417156	980.505
0.0429074	979.417
0.0440993	978.569
0.0452912	977.166
0.046483	976.075
0.0476749	975.08
0.0488668	974.013
0.0500587	973.111
0.0512505	972.063
0.0524424	971.221
0.0536343	970.424
0.0548262	969.454
0.056018	968.505
0.0572099	967.197
0.0584018	966.079
0.0595936	964.945
0.0607855	963.95
0.0619774	962.828
0.0631693	961.309
0.0643611	960.393
0.065553	958.826
0.0667449	957.447
0.0679368	956.308
0.0691286	954.635
0.0703205	953.406
0.0715124	951.748
0.0727042	950.37
0.0738961	949.141
0.075088	947.158
0.0762799	945.705
0.0774717	943.897
0.0786636	942.047
0.0798555	940.585
0.0810474	938.737
0.0822392	937.246
0.0834311	935.35
0.084623	933.389
0.0858148	931.443
0.0870067	929.54
0.0881986	927.478
0.0893905	925.438
0.0905823	923.225
0.0917742	920.783
0.0929661	918.481
0.094158	915.819
0.0953498	913.393
0.0965417	910.843
0.0977336	907.704
0.0989255	904.846
0.100117	901.6
0.101309	898.232
0.102501	894.512
0.103693	890.758
0.104885	887.101
0.106077	882.963
0.107269	878.45
0.10846	873.369
0.109652	868.869
0.110844	863.321
0.112036	857.099
0.113228	849.879
0.11442	848.44
0.115612	841.116
0.116804	833.165
0.117995	834.478

## Sheet: MaterialCurve_Titanium
Strain [mm/mm]	Stress [MPa]
0	0.154068
0.00162598	152.11
0.00325196	325.96
0.00487795	487.331
0.00650393	627.476
0.00812991	720.281
0.00975589	759.609
0.0113819	777.817
0.0130079	788.619
0.0146338	795.581
0.0162598	800.361
0.0178858	803.824
0.0195118	806.195
0.0211378	807.659
0.0227637	809.022
0.0243897	810.212
0.0260157	810.644
0.0276417	811.206
0.0292677	811.908
0.0308937	811.598
0.0325196	812.17
0.0341456	811.644
0.0357716	812.032
0.0373976	811.281
0.0390236	811.477
0.0406496	810.654
0.0422755	810.793
0.0439015	809.806
0.0455275	809.749
0.0471535	808.866
0.0487795	808.66
0.0504054	807.651
0.0520314	807.485
0.0536574	806.416
0.0552834	806.224
0.0569094	805.057
0.0585354	804.478
0.0601613	803.73
0.0617873	802.8
0.0634133	802.46
0.0650393	801.136
0.0666653	800.724
0.0682912	799.549
0.0699172	799.013
0.0715432	797.875
0.0731692	796.923
0.0747952	796.228
0.0764212	794.905
0.0780471	794.35
0.0796731	792.958
0.0812991	792.224
0.0829251	790.925
0.0845511	790.256
0.086177	789.066
0.087803	787.653
0.089429	786.881
0.091055	785.35
0.092681	784.592
0.094307	782.936
0.0959329	782.009
0.0975589	780.615
0.0991849	779.243
0.100811	778.33
0.102437	776.642
0.104063	775.762
0.105689	773.749
0.107315	772.443
0.108941	771.14
0.110567	769.444
0.112193	768.17
0.113819	766.113
0.115445	764.646
0.117071	763.136
0.118697	761.125
0.120323	759.637
0.121949	757.314
0.123575	755.595
0.125201	753.903
0.126827	751.526
0.128453	750.012
0.130079	747.382
0.131705	745.052
0.133331	743.051
0.134957	740.491
0.136582	738.27
0.138208	735.928
0.139834	732.834
0.14146	730.388
0.143086	727.27
0.144712	724.459
0.146338	721.846
0.147964	718.542
0.14959	715.101
0.151216	711.837
0.152842	708.095
0.154468	704.494
0.156094	700.847
0.15772	696.485
0.159346	692.066
0.160972	691.048
